# Supplementary material for: The VersaLive platform enables microfluidic mammalian cell culture for versatile applications
Source: Commun Biol. 2022 Sep 29;5:1034. doi: 10.1038/s42003-022-03976-8 (PMC9522807; doi:10.1038/s42003-022-03976-8)
Supplement: Supplementary file 3 — Supplementary Data 1 [file 42003_2022_3976_MOESM3_ESM.txt]

0
SECTION
2
HEADER
9
$INSUNITS
70
4
9
$ACADVER
1
AC1014
9
$HANDSEED
5
FFFF
0
ENDSEC
0
SECTION
2
TABLES
0
TABLE
2
VPORT
5
8
100
AcDbSymbolTable
0
ENDTAB
0
TABLE
2
LTYPE
5
5
100
AcDbSymbolTable
0
LTYPE
5
14
100
AcDbSymbolTableRecord
100
AcDbLinetypeTableRecord
2
BYBLOCK
70
0
0
LTYPE
5
15
100
AcDbSymbolTableRecord
100
AcDbLinetypeTableRecord
2
BYLAYER
70
0
0
ENDTAB
0
TABLE
2
LAYER
5
2
100
AcDbSymbolTable
70
2
0
LAYER
5
50
100
AcDbSymbolTableRecord
100
AcDbLayerTableRecord
2
0
70
0
6
CONTINUOUS
0
ENDTAB
0
TABLE
2
STYLE
5
3
100
AcDbSymbolTable
70
1
0
STYLE
5
11
100
AcDbSymbolTableRecord
100
AcDbTextStyleTableRecord
2
STANDARD
70
0
0
ENDTAB
0
TABLE
2
VIEW
5
6
100
AcDbSymbolTable
70
0
0
ENDTAB
0
TABLE
2
UCS
5
7
100
AcDbSymbolTable
70
0
0
ENDTAB
0
TABLE
2
APPID
5
9
100
AcDbSymbolTable
70
2
0
APPID
5
12
100
AcDbSymbolTableRecord
100
AcDbRegAppTableRecord
2
ACAD
70
0
0
ENDTAB
0
TABLE
2
DIMSTYLE
5
A
100
AcDbSymbolTable
70
1
0
ENDTAB
0
TABLE
2
BLOCK_RECORD
5
1
100
AcDbSymbolTable
70
1
0
BLOCK_RECORD
5
1F
100
AcDbSymbolTableRecord
100
AcDbBlockTableRecord
2
*MODEL_SPACE
0
BLOCK_RECORD
5
1B
100
AcDbSymbolTableRecord
100
AcDbBlockTableRecord
2
*PAPER_SPACE
0
ENDTAB
0
ENDSEC
0
SECTION
2
BLOCKS
0
BLOCK
5
20
100
AcDbEntity
100
AcDbBlockBegin
2
*MODEL_SPACE
0
ENDBLK
5
21
100
AcDbEntity
100
AcDbBlockEnd
0
BLOCK
5
1C
100
AcDbEntity
100
AcDbBlockBegin
2
*PAPER_SPACE
0
ENDBLK
5
1D
100
AcDbEntity
100
AcDbBlockEnd
0
ENDSEC
0
SECTION
2
ENTITIES
0
CIRCLE
5
100
100
AcDbEntity
8
0
100
AcDbCircle
10
37.90000000000002
20
-17.900000000000002
30
0
40
15.099999999999996
210
0
220
-0
230
1
0
CIRCLE
5
101
100
AcDbEntity
8
0
100
AcDbCircle
10
0.050000000000007816
20
17.900000000000002
30
0
40
15.1
210
0
220
-0
230
1
0
CIRCLE
5
102
100
AcDbEntity
8
0
100
AcDbCircle
10
-37.849999999999994
20
17.900000000000002
30
0
40
15.099999999999996
210
0
220
-0
230
1
0
CIRCLE
5
103
100
AcDbEntity
8
0
100
AcDbCircle
10
1.7763568394002505e-14
20
-17.900000000000002
30
0
40
15.1
210
0
220
-0
230
1
0
CIRCLE
5
104
100
AcDbEntity
8
0
100
AcDbCircle
10
-37.899999999999984
20
-17.900000000000002
30
0
40
15.099999999999996
210
0
220
-0
230
1
0
CIRCLE
5
105
100
AcDbEntity
8
0
100
AcDbCircle
10
37.95000000000001
20
17.900000000000002
30
0
40
15.099999999999996
210
0
220
-0
230
1
0
LWPOLYLINE
5
106
100
AcDbEntity
8
0
100
AcDbPolyline
90
8
70
1
43
0.0
10
-61.5
20
-43.500000000000007
42
-0.41421356237309243
10
-63.500000000000007
20
-41.5
10
-63.499999999999986
20
41.5
42
-0.4142135623730937
10
-61.499999999999986
20
43.5
10
61.500000000000021
20
43.5
42
-0.41421356237309243
10
63.500000000000014
20
41.5
10
63.500000000000021
20
-41.5
42
-0.4142135623730937
10
61.5
20
-43.500000000000014
0
CIRCLE
5
107
100
AcDbEntity
8
0
100
AcDbCircle
10
1.7763568394002505e-14
20
-17.900000000000002
30
0
40
15.1
210
0
220
-0
230
1
0
CIRCLE
5
108
100
AcDbEntity
8
0
100
AcDbCircle
10
37.90000000000002
20
-17.900000000000002
30
0
40
15.099999999999996
210
0
220
-0
230
1
0
LWPOLYLINE
5
109
100
AcDbEntity
8
0
100
AcDbPolyline
90
8
70
1
43
0.0
10
61.5
20
-43.500000000000014
10
-61.5
20
-43.5
42
-0.41421356237309243
10
-63.5
20
-41.5
10
-63.499999999999986
20
41.5
42
-0.4142135623730937
10
-61.499999999999986
20
43.5
10
61.500000000000021
20
43.5
42
-0.41421356237309243
10
63.500000000000014
20
41.5
10
63.500000000000021
20
-41.5
42
-0.4142135623730937
0
CIRCLE
5
110
100
AcDbEntity
8
0
100
AcDbCircle
10
-37.899999999999984
20
-17.900000000000002
30
0
40
15.099999999999996
210
0
220
-0
230
1
0
CIRCLE
5
111
100
AcDbEntity
8
0
100
AcDbCircle
10
-37.849999999999994
20
17.900000000000002
30
0
40
15.099999999999996
210
0
220
-0
230
1
0
CIRCLE
5
112
100
AcDbEntity
8
0
100
AcDbCircle
10
0.050000000000007816
20
17.900000000000002
30
0
40
15.1
210
0
220
-0
230
1
0
CIRCLE
5
113
100
AcDbEntity
8
0
100
AcDbCircle
10
37.95000000000001
20
17.900000000000002
30
0
40
15.099999999999996
210
0
220
-0
230
1
0
ENDSEC
0
SECTION
2
OBJECTS
0
DICTIONARY
5
C
100
AcDbDictionary
3
ACAD_GROUP
350
D
3
ACAD_MLINESTYLE
350
17
0
DICTIONARY
5
D
100
AcDbDictionary
0
DICTIONARY
5
1A
330
C
100
AcDbDictionary
0
DICTIONARY
5
17
100
AcDbDictionary
0
ENDSEC
0
EOF
